# Supplementary material for: Reversibility and Low Commitment to Forward Catalysis in the Conjugation of Lipid Alkenals by Glutathione Transferase A4-4
Source: Biomolecules. 2023 Feb 9;13(2):329. doi: 10.3390/biom13020329 (PMC9953347; doi:10.3390/biom13020329)
Supplement: Supplementary file 1 [file biomolecules-13-00329-s001.zip]

Archive with 1 entries (1 files):
- biomolecules-2165690-supplementary.pdf
